# Supplementary material for: New Y-SNPs in QM3 indigenous populations of Colombia
Source: PLoS One. 2023 Dec 6;18(12):e0294516. doi: 10.1371/journal.pone.0294516 (PMC10699635; doi:10.1371/journal.pone.0294516)
Supplement: S2 Table — (XLSX) [file pone.0294516.s002.xlsx]

## Sheet: Hoja1
S2 Table. Primers for the characterization of the new SNPs by allele-specific PCR
Marker	Ancestral	Derived	Reverse/Forward
CO15	TCTCAGTCTAAGGTGGTC	TCTCAGTCTAAGGTGGTA	AACGCTAATAGGGAGAAACC
CO16	AAATCACATAACTTTGGG	AAATCACATAACTTTGGT	CAATCTAGGTGCCTCACTGT
CO17	ACTATTATCACTATCATCATCA	ACTATTATCACTATCATCATCT	AGCGTTTCTTCAGTGAGAGT
CO18	AGACTCGCTTGAACTGGG	AGACTCGCTTGAACTGGT	TATTCAACCTGGAGATGACC
CO19	GGAGCTCCCTAATCATAC	GGAGCTCCCTAATCATAA	AGCAGTTTGAGAAACTCTGG
CO20	ATAAACGACTTCTCAATTCTC	ATAAACGACTTCTCAATTCTA	ATCCACCTACTCATTGTGGA
CO21	CACAGGCAACAAGCCACC	CACAGGCAACAAGCCACG	CTTCAGTTACCCATACAGCC
CO22	GGAGATTTCAAAGTAGGACTG	GGAGATTTCAAAGTAGGACTC	GAGGTAGATAGGTAGGCTGAAA
CO23	CTCTCTGTTATTTAATGGATGATG	CTCTCTGTTATTTAATGGATGATT	GCTGCGTGGAATACTTAGAG
CO24	ATTATATGGTTTACCGAAGGC	ATTATATGGTTTACCGAAGGG	TAAGATGGGAGGTAAACTGG
CO25	ATTTGTCACAATCCCATCTAT	ATTTGTCACAATCCCATCTAA	CCAAGTGATGTGACTCTCCT
C026	GCTGAACAATCTCCTAGC	GCTGAACAATCTCCTAGA	CAGGGTGGTAACCAATAAGA
CO27	TCTTTGTTCAATGAAGAGG	TCTTTGTTCAATGAAGAGT	ATCTTGGGTACAGTGCATTC
SA05	TGTTTCTAGGGTGAGCCTGTT	TGTTTCTAGGGTGAGCCTGTC	GAGAGAACAGCAGCACAAA
CTS11357	TTGAAGACAATTTGACCTG	TTGAAGACAATTTGACCTA	TGAGATCTTATCACCGCACT
Z5915	TACAAATCCATTTTAATG	TACAAATCCATTTTAATT	GCTGCTTTTGTACTTTTCCA
Z19319	CATCATCTCAACCTAAAATCCG	CATCATCTCAACCTAAAATCCA	GCAGTGGTTTGTAGTTCTCC
Z19483	TAAGCTGTCTGGCTATTTCAT	TAAGCTGTCTGGCTATTTCAC	TTCTGCTTCACAATAGAGCA
M346	CCATCAGAGTGAATAGGCAACC	TAGAGGCTGGCCCAGGTAGT	ATAATGGAACCAAGCAGAAA
L56	ATAAATGTTGACTTATCTCTTTCAT	CCATCAGAGTGAATAGGCAACA	AAGCTAATGGAACACTGCAT
L54	AATATTATTTGTTACTCAGTGATAG	ATAAATGTTGACTTATCTCTTTCAA	CATATGAAGCCATCCTCTTC
M848	GCAGGAGGGACAGTCACCAAC	AATATTATTTGTTACTCAGTGATAC	TGGTATTGCTTCCCAGTTAC
Z780	GCTGAACAATCTCCTAGC	GCAGGAGGGACAGTCACCAAG	AGGGAATTAAAGAGGACAGG
CTS11780	ACTATCTTCCTGCTTCCAGTGCTAC	GCTGAACAATCTCCTAGA	CAGGGTGGTAACCAATAAGA
