# Supplementary material for: New Y-SNPs in QM3 indigenous populations of Colombia
Source: PLoS One. 2023 Dec 6;18(12):e0294516. doi: 10.1371/journal.pone.0294516 (PMC10699635; doi:10.1371/journal.pone.0294516)
Supplement: S3 Table — (XLSX) [file pone.0294516.s003.xlsx]

## Sheet: Hoja1
S3 Table. Time and temperature for SSP-PCR genotyping.
Stage	Cycles	Process	Temperature		Time
			Monoplex y duplex02.	Multiplex01 y duplex01.
1	1	Initial denaturation	96 °C	96 °C	60 Sec.
2	5*	Denaturation	96 °C	96 °C	20 Sec.
		Annealing	70 °C	65 °C	45 Sec.
		Elongation	72 °C	72 °C	25 Sec.
3	21*	Denaturation	96 °C	96 °C	25 Sec.
		Annealing	65 °C	60 °C	50 Sec.
		Elongation	72 °C	72 °C	30 Sec.
4	4*	Denaturation	96 °C	96 °C	30 Sec.
		Annealing	55 °C	50 °C	60 Sec.
		Elongation	72 °C	72 °C	120 Sec.
5	1	Refrigeration	18 °C	18 °C	∞
