# Supplementary material for: New Y-SNPs in QM3 indigenous populations of Colombia
Source: PLoS One. 2023 Dec 6;18(12):e0294516. doi: 10.1371/journal.pone.0294516 (PMC10699635; doi:10.1371/journal.pone.0294516)
Supplement: S4 Table — (XLSX) [file pone.0294516.s004.xlsx]

## Sheet: Hoja1
S4 Table. Posición of new SNPs
SNP	Position (GRCh37/hg19)	Mutation
C015	chrY: 8488362	T→A
C016	chrY: 2890324	C→A
C017	chrY: 8742782	T→A
C018	chrY: 7748206	G→T
C019	chrY: 9833821	A→T
C020	chrY: 14501851	G→T
C021	chrY: 15323274	C→A
C022	chrY: 9833821	T→A
C023	chrY: 18892908	G→C
C024	chrY: 16064245	C→G
C025	chrY: 15415064	C→A
C026	chrY: 23243689	A→T
C027	chrY: 21661290	C→G
