# Supplementary material for: New Y-SNPs in QM3 indigenous populations of Colombia
Source: PLoS One. 2023 Dec 6;18(12):e0294516. doi: 10.1371/journal.pone.0294516 (PMC10699635; doi:10.1371/journal.pone.0294516)
Supplement: S5 Table — (XLSX) [file pone.0294516.s005.xlsx]

## Sheet: Hoja1
S5 Table. Position SNPs others authors
SNP	Position (GRCh37/hg19)	Mutation	Fuente
CO01	chrY:8,642,186	A > G	Rivera et al., 2020
CO02	chrY:13,961,083	C > T	Rivera et al., 2020
CO03	chrY:21,924,485	C > T	Rivera et al., 2020
CO04	chrY:21,520,629	C > T	Rivera et al., 2020
CO05	chrY:18,192,905	C > G	Rivera et al., 2020
CO06	chrY:6,785,858	G > T	Rivera et al., 2020
CO07	chrY:7,913,488	C > A	Rivera et al., 2020
CO08	chrY:8,263,518	A > T	Rivera et al., 2020
CO09	chrY:8,235,336	G > T	Rivera et al., 2020
CO10	chrY:7,543,125	T > A	Rivera et al., 2020
CO11	chrY:8,032,185	C > G	Rivera et al., 2020
CO12	chrY:13,963,082	C > G	Rivera et al., 2020
CO13	chrY:17,744,898	C > A	Rivera et al., 2020
CO14	chrY:21,839,618	G > T	Rivera et al., 2020
SNP Z5915	chrY: 14918316	C > A	Jota et al., 2016
SNP Z19483	chrY: 15809817	A > G	Jota et al., 2016
SNPCTS11357	chrY: 23081524	G > A	Jota et al., 2016
SNPZ19319	chrY: 23028397	C > T	Jota et al., 2016
SNPSA05	chrY: 8148836	A > G	Jota et al., 2016
SA04	chrY: 15,974,563	A > T	Jota et al., 2016
M848	chrY: 14,389,497	C > T	Pinotti et al., 2019
M346	chrY: 2,887,156	C > G	Sengupta et al., 2006
Z780	chrY: 8,510,540	C > T	Wei, W et al., 2013
CTS11780	chrY: 14,064,827	G > A	Wei, W et al., 2013
L54	chrY: 23,292,782	G > A	Thomas Krahn/FTDNA, 2001
L56	chrY: 8,148,869	G > A	Thomas Krahn/FTDNA, 2001
Rivera Franco, N., Braga, Y., Espitia Fajardo, M., & Barreto, G. (2020). Identifying new lineages in the Y chromosome of Colombian Amazon indigenous populations. American journal of physical anthropology, 172(2), 165-175
Jota, M. S., Lacerda, D. R., Sandoval, J. R., Vieira, P. P. R., Ohasi, D., Santos-Júnior, J. E., & Fujita, R. (2016). New native South American Y chromosome lineages. Journal of human genetics, 61(7), 593.
Pinotti, T., Bergström, A., Geppert, M., Bawn, M., Ohasi, D., Shi, W., ... & Tyler-Smith, C. (2019). Y chromosome sequences reveal a short Beringian Standstill, rapid expansion, and early population structure of Native American founders. Current Biology, 29(1), 149-157.
Sengupta, S., Zhivotovsky, L. A., King, R., Mehdi, S. Q., Edmonds, C. A., Chow, C. E. T., ... & Underhill, P. A. (2006). Polarity and temporality of high-resolution y-chromosome distributions in India identify both indigenous and exogenous expansions and reveal minor genetic influence of Central Asian pastoralists. The American Journal of Human Genetics, 78(2), 202-221.
Wei, W., Ayub, Q., Chen, Y., McCarthy, S., Hou, Y., Carbone, I. et al. A calibrated human Y-chromosomal phylogeny based on resequencing. Genome Res. 23, 388–395 (2013)
Thomas Krahn/FTDNA (2001) https://www.familytreedna.com. Accessed 6 December2012
