# Supplementary material for: New Y-SNPs in QM3 indigenous populations of Colombia
Source: PLoS One. 2023 Dec 6;18(12):e0294516. doi: 10.1371/journal.pone.0294516 (PMC10699635; doi:10.1371/journal.pone.0294516)
Supplement: S6 Table — (XLSX) [file pone.0294516.s006.xlsx]

## Sheet: Hoja1
S6 Table. Absolute frequency of the 13 new SNPs evaluated by ethnic group.
Ethnicity	n	CO15	CO16	CO17	CO18	CO19	CO20	CO21	CO22	CO23	CO24	CO25	CO26	CO27
Arhuaco	8	0	0	0	0	0	0	0	0	0	0	0	0	0
Bara	7	7	7	0	0	0	0	0	0	0	7	7	0	7
Barasano	9	2	2	0	0	0	0	0	0	0	2	2	0	2
Desano	21	1	1	1	0	0	0	0	0	0	20	1	1	20
Embera	4	0	0	0	0	0	0	0	0	0	1	0	0	1
Hupda	3	0	0	0	0	0	0	0	0	0	0	0	0	0
Kabiyari	4	0	0	0	0	0	0	1	0	0	1	0	0	1
Kakua	9	0	0	0	0	6	0	1	0	1	6	0	0	6
Karapana	9	0	0	0	0	9	0	0	1	0	9	0	0	9
Kogui	16	0	0	0	0	0	0	0	0	0	0	0	0	0
Kubeo	34	26	25	0	13	26	5	13	0	0	29	25	1	29
Makuna	7	5	5	0	0	2	0	0	0	0	7	5	0	7
Nasa-J	10	0	0	0	0	0	0	0	0	0	0	0	0	0
Nasa-C	17	0	0	0	0	0	0	0	0	0	4	0	0	4
Pastos	5	0	0	0	0	0	0	0	0	0	2	0	0	2
Piratapuyo	3	0	0	0	0	0	0	0	1	0	3	0	0	3
Pisamira	5	0	0	0	0	0	0	0	5	0	5	0	0	5
Siriano	16	0	0	0	0	0	0	0	1	0	16	0	0	16
Taiwano	4	4	4	0	0	0	0	0	0	0	4	4	0	4
Tariano	1	0	0	0	0	0	0	0	0	0	1	0	0	1
Tatuyo	8	2	2	0	1	1	0	1	2	0	7	2	0	7
Tukano	7	0	0	4	0	0	0	0	2	2	5	0	5	5
Tuyuca	6	0	0	0	0	0	0	0	0	0	6	0	0	6
Wanano	5	0	0	0	0	0	0	0	0	1	5	0	0	5
Yuruti	13	13	13	0	0	0	0	13	0	0	13	13	0	13
Total	231	60	59	5	14	27	5	16	12	4	153	59	7	153
