# Supplementary material for: New Y-SNPs in QM3 indigenous populations of Colombia
Source: PLoS One. 2023 Dec 6;18(12):e0294516. doi: 10.1371/journal.pone.0294516 (PMC10699635; doi:10.1371/journal.pone.0294516)
Supplement: S7 Table — (XLSX) [file pone.0294516.s007.xlsx]

## Sheet: Hoja1
S7 Table. Absolute frequencies of the 11 SNPs reported by other authors and evaluated by ethnicity.
Ethnicity	n	L56	M346	L54	M848	Z780	CTS11780	Z5915	Z19483	CTS11357	Z19319	SA05
Arhuaco	8	8	8	8	8	0	0	0	0	0	0	0
Bara	7	7	7	7	7	0	0	0	0	0	0	0
Barasano	9	9	9	9	9	0	0	0	0	0	0	0
Desano	21	21	21	21	21	0	0	0	0	0	0	0
Embera	4	4	4	4	4	0	0	0	0	0	0	0
Hupda	3	3	3	3	3	0	0	0	0	0	0	0
Kabiyari	4	4	4	4	4	0	0	0	0	0	0	0
Kakua	9	9	9	9	9	0	0	0	0	0	0	0
Karapana	9	9	9	9	9	0	0	0	0	0	0	0
Kogui	16	16	16	16	16	0	0	0	0	0	0	0
Kubeo	34	34	34	34	34	0	0	0	0	0	0	0
Makuna	7	7	7	7	7	0	0	0	0	0	0	0
Nasa-J	10	10	10	10	10	0	0	0	0	0	0	0
Nasa-C	17	17	17	17	17	0	0	0	0	0	0	0
Pastos	5	5	5	5	5	0	0	0	0	0	0	0
Piratapuyo	3	3	3	3	3	0	0	0	0	0	0	0
Pisamira	5	5	5	5	5	0	0	0	0	0	0	0
Siriano	16	16	16	16	16	0	0	0	0	0	0	0
Taiwano	4	4	4	4	4	0	0	0	0	0	0	0
Tariano	1	1	1	1	1	0	0	0	0	0	0	0
Tatuyo	8	8	8	8	8	0	0	0	0	0	0	0
Tukano	7	7	7	7	7	0	0	0	0	0	0	0
Tuyuca	6	6	6	6	6	0	0	0	0	0	0	0
Wanano	5	5	5	5	5	0	0	0	0	0	0	0
Yuruti	13	13	13	13	13	0	0	0	0	0	0	0
Total	231	231	231	231	231	0	0	0	0	0	0	0
