# Supplementary material for: New Y-SNPs in QM3 indigenous populations of Colombia
Source: PLoS One. 2023 Dec 6;18(12):e0294516. doi: 10.1371/journal.pone.0294516 (PMC10699635; doi:10.1371/journal.pone.0294516)
Supplement: S8 Table — (XLSX) [file pone.0294516.s008.xlsx]

## Sheet: Hoja1
S8 Table. Absolute frequencies of the 23 SNPs evaluated in other ethnic groups by other authors.
Ethnicity	n	M242	L56	M346	L54	M3	M848	SA05	CO01	CO02	C003	CO05	CO08	CO10	CO11	CO12	CO13	CO14	CO15	CO17	CO22	CO24	CO26	CO27
Ach-Piapoco	18	18	18	18	18	18	9	5	0	0	0	0	0	0	0	0	0	0	0	0	0	0	0	0
Barasano	2	2	2	2	2	2	1	0	0	0	0	0	0	0	0	0	0	0	0	0	0	0	0	0
Cabiyari	1	1	1	1	1	1	1	0	0	0	0	2	2	2	0	2	0	0	0	0	0	0	0	0
Carijona	5	5	5	5	5	5	3	0	0	0	0	0	3	3	0	3	0	0	0	0	0	0	0	0
Cocama	8	8	8	8	8	8	4	0	0	0	0	1	0	0	0	1	0	0	0	0	0	0	0	0
Cofan	2	2	2	2	2	2	2	0	0	0	0	0	1	1	0	1	0	0	0	0	0	1	0	1
Coreguaje	11	11	11	11	11	11	10	0	0	1	4	4	1	10	0	10	0	0	0	0	0	0	4	0
Curripaco	13	13	13	13	13	13	7	0	1	0	2	2	0	2	0	2	0	0	1	1	1	1	2	0
Desano	14	14	14	14	14	14	14	0	0	2	9	9	0	12	1	12	1	1	0	2	2	0	9	0
Guayabero	15	15	15	15	15	15	7	5	0	0	0	0	0	0	0	0	0	0	0	0	0	0	0	0
Inga	3	3	3	3	3	3	2	0	0	0	0	0	0	0	0	0	0	0	0	0	0	0	0	0
Kamentsa	3	3	3	3	3	3	2	0	0	0	0	0	0	0	0	0	0	0	0	0	0	0	0	0
Karapana	1	1	1	1	1	1	1	0	0	0	1	1	0	1	0	1	0	0	0	0	0	0	1	0
Kubeo	2	2	2	2	2	2	2	0	0	0	2	2	0	2	0	2	0	0	0	1	1	0	2	0
Mur-Uitoto	12	12	12	12	12	12	4	0	0	0	2	2	0	4	0	4	0	0	0	0	0	0	3	0
Nasa	1	1	1	1	1	1	0	0	0	0	0	0	0	0	0	0	0	0	0	0	0	0	0	0
Nukak	11	11	11	11	11	11	8	0	0	0	0	0	0	0	0	0	0	0	0	0	0	0	0	0
Pasto	4	4	4	4	4	4	4	0	0	0	2	2	0	2	1	2	0	0	0	0	0	0	2	0
Pira-Wanano	11	11	11	11	11	11	11	0	0	1	8	8	0	9	0	9	0	1	0	6	6	0	8	0
Puinave	16	16	16	16	16	16	4	0	0	0	1	1	0	1	0	1	0	0	0	0	0	0	1	0
Saliba	5	5	5	5	5	5	2	1	0	0	0	0	0	0	0	0	0	0	0	0	0	0	0	0
Sikuani	13	13	13	13	13	13	1	0	0	0	1	1	0	1	0	1	0	0	0	0	0	0	1	1
Siona	10	10	10	10	10	10	6	0	0	0	0	0	0	1	0	1	0	0	0	0	0	1	0	0
Tanimuka	3	3	3	3	3	3	1	0	0	0	0	0	0	0	0	0	0	0	0	0	0	0	0	0
Tikuna	9	9	9	9	9	9	6	1	0	0	0	0	0	0	0	0	0	0	0	0	0	1	0	0
Tukano	2	2	2	2	2	2	2	0	1	0	2	2	0	2	0	2	0	0	1	2	2	0	2	0
Tuyuca	4	4	4	4	4	4	4	0	0	0	2	2	0	2	0	2	0	0	0	0	1	0	2	0
Yagua	3	3	3	3	3	3	2	0	0	0	0	0	0	0	0	0	0	0	0	0	0	0	0	0
Yucu-Matapi	24	24	24	24	24	24	2	0	0	0	0	0	0	0	0	0	0	0	0	0	0	0	0	0
Yuruti	1	1	1	1	1	1	1	0	0	0	0	0	0	1	0	1	0	0	0	0	0	0	0	0
Total	227	227	227	227	227	227	123	12	2	4	36	39	7	56	2	57	1	2	2	12	13	4	37	2
